# Supplementary material for: Enhanced Carotenoid Production in Chlamydomonas reinhardtii by Overexpression of Endogenousand Exogenous Beta-Carotene Ketolase (BKT) Genes
Source: Int J Mol Sci. 2023 Jul 13;24(14):11382. doi: 10.3390/ijms241411382 (PMC10379168; doi:10.3390/ijms241411382)
Supplement: Supplementary file 1 [file ijms-24-11382-s001.zip]

Archive with 4 entries (4 files):
- Cutin, suberine and wax biosynthesis.pdf
- Supplementary figures and materials.pdf
- Supplementary material S5.pdf
- Supplementary material S6.pdf
